# Supplementary material for: Pharmaceutical and Trace Metal Interaction within the Water–Soil–Plant Continuum: Implications for Human and Soil Health
Source: Toxics. 2024 Jun 25;12(7):457. doi: 10.3390/toxics12070457 (PMC11281246; doi:10.3390/toxics12070457)
Supplement: Supplementary file 1 [file toxics-12-00457-s001.zip]

Archive with 1 entries (1 files):
- toxics-3050882-supplementary.pdf
